# Supplementary material for: Six new species of Agrilus Curtis, 1825 (Coleoptera, Buprestidae, Agrilinae) from the Oriental Region related to the emerald ash borer, A. planipennis Fairmaire, 1888 and synonymy of Sarawakita Obenberger, 1924
Source: Zookeys. 2012 Nov 8;(239):71–94. doi: 10.3897/zookeys.239.3966 (PMC3497257; doi:10.3897/zookeys.239.3966)
Supplement: XML Treatment for Agrilus hewitti [file zookeys.239.3966-treatment1.xml]

<!DOCTYPE tp:taxon-treatment
  PUBLIC "-//TaxonX//DTD Taxonomic Treatment Publishing DTD v0 20100105//EN" "tax-treatment-NSO.dtd">
<tp:taxon-treatment xmlns:tp="http://www.plazi.org/taxpub"><tp:treatment-meta><mixed-citation publication-type="journal"><person-group><name><surname>Jendek</surname><given-names>Eduard</given-names></name><name><surname>Chamorro</surname><given-names>Maria Lourdes</given-names></name></person-group><article-title>Six new species of 
                    <italic>Agrilus</italic> Curtis, 1825 (Coleoptera, Buprestidae, Agrilinae) from the Oriental Region related to the emerald ash borer, 
                    <italic>A. planipennis</italic> Fairmaire, 1888 and synonymy of 
                    <italic>Sarawakita</italic> Obenberger, 1924
                </article-title><source>Zookeys</source><day>8</day><month>11</month><year>2012</year><volume>2012</volume><issue>239</issue><fpage>71</fpage><lpage>94</lpage><pub-id pub-id-type="doi">10.3897/zookeys.239.3966</pub-id></mixed-citation></tp:treatment-meta><tp:nomenclature><tp:taxon-name>
                        <tp:taxon-name-part taxon-name-part-type="genus">Agrilus</tp:taxon-name-part>
                        <tp:taxon-name-part taxon-name-part-type="species">hewitti</tp:taxon-name-part>
                    <object-id xmlns:xlink="http://www.w3.org/1999/xlink" xlink:type="simple">http://species-id.net/wiki/Agrilus_hewitti</object-id>
                    </tp:taxon-name><tp:taxon-authority>Kerremans, 1912</tp:taxon-authority><tp:taxon-status xmlns:xlink="http://www.w3.org/1999/xlink" xlink:type="simple">comb. rest.</tp:taxon-status><xref ref-type="fig" rid="F1">Figs 1–8</xref><tp:nomenclature-citation-list><tp:nomenclature-citation><tp:taxon-name>Agrilus hewitti</tp:taxon-name><comment> Kerremans, 1912: 74 (<italic><tp:taxon-name>Agrilus</tp:taxon-name></italic>, description) – <xref ref-type="bibr" rid="B16">Obenberger 1936</xref>: 1085 (world catalog) – <xref ref-type="bibr" rid="B17">Obenberger 1960</xref>: 125–126 (type examination; redescription) – <xref ref-type="bibr" rid="B11">Jendek 2006</xref>: 34 (<italic><tp:taxon-name>Sarawakita</tp:taxon-name></italic>; lectotype designation; synonymy) – <xref ref-type="bibr" rid="B5">Bellamy 2008</xref>: 2380 (<italic><tp:taxon-name>Sarawakita</tp:taxon-name></italic>; world catalog).</comment></tp:nomenclature-citation><tp:nomenclature-citation><tp:taxon-name>Agrilus latifrons</tp:taxon-name><comment> Obenberger, 1924: 40 (<italic><tp:taxon-name>Sarawakita</tp:taxon-name></italic>, description) – <xref ref-type="bibr" rid="B11">Jendek 2006</xref>: 34 (<italic><tp:taxon-name>Sarawakita</tp:taxon-name></italic>; synonym of <italic>hewitti</italic>; lectotype designation) – <xref ref-type="bibr" rid="B5">Bellamy 2008</xref>: 2380 (<italic><tp:taxon-name>Sarawakita</tp:taxon-name></italic>; synonym of <italic>hewitti</italic>).</comment></tp:nomenclature-citation></tp:nomenclature-citation-list></tp:nomenclature><tp:treatment-sec sec-type="Material examined"><title>Material examined.</title><p>Type material. See <xref ref-type="bibr" rid="B11">Jendek (2006)</xref>.
                    </p><p><bold>Other material.</bold> 1 (EJCB): “Sarawak 1897”; 1 (EJCB): “Malaysia, Pahang, 2000, Cameron Highlands, Tanah Rata, 1600m, J. Horák leg. 26.1.–10.2.”
                    </p><fig id="F1" position="float" orientation="portrait"><label>Figures 1–8. </label><caption><p><italic><tp:taxon-name>Agrilus hewitti</tp:taxon-name></italic> Kerremans. Holotype: <bold>1</bold> ventral view <bold>2</bold> dorsal view <bold>3</bold> lateral view of head and pronotum <bold>4</bold> oblique-lateral view of head and pronotum <bold>5</bold> anterior view of head <bold>6</bold> dorsal view of aedeagus <bold>7</bold> lateral view <bold>8</bold> type labels.</p></caption><graphic xmlns:xlink="http://www.w3.org/1999/xlink" xlink:href="ZooKeys-239-071-g001.jpg" position="float" orientation="portrait" xlink:type="simple"/></fig></tp:treatment-sec><ref-list><ref id="B16"><mixed-citation xmlns:xlink="http://www.w3.org/1999/xlink" xlink:type="simple"><person-group><name name-style="western"><surname>Obenberger</surname><given-names>J</given-names></name></person-group> (<year>1936</year>)<article-title> Buprestidae V.</article-title> In: <person-group><name name-style="western"><surname>Junk</surname><given-names>W</given-names></name><name name-style="western"><surname>Schenkling</surname><given-names>S</given-names></name></person-group> (<role>Eds</role>). <issue-title>Coleopterorum Catalogus.</issue-title><source>Verlag für Naturwissenschaften, W. Junk, Gravenhage</source>: <fpage>935</fpage>-<lpage>1246</lpage>.</mixed-citation></ref><ref id="B17"><mixed-citation xmlns:xlink="http://www.w3.org/1999/xlink" xlink:type="simple"><person-group><name name-style="western"><surname>Obenberger</surname><given-names>J</given-names></name></person-group> (<year>1960</year>)<article-title> Notes et études buprestologiques I. (Coleoptera). Buprestodologické studie I.</article-title><source>Acta Universitatis Carolinae, Biologica </source><volume>2</volume>: <fpage>125</fpage>-<lpage>153</lpage>.</mixed-citation></ref><ref id="B11"><mixed-citation xmlns:xlink="http://www.w3.org/1999/xlink" xlink:type="simple"><person-group><name name-style="western"><surname>Jendek</surname><given-names>E</given-names></name></person-group> (<year>2006</year>)<article-title> Taxonomic and nomenclatural notes on the genera <italic>Sarawakita</italic> Obenberger and <italic>Agrilus</italic> Curtis (Coleoptera: Buprestidae: Agrilinae).</article-title><source>Zootaxa </source><volume>1153</volume>: <fpage>33</fpage>-<lpage>42</lpage>.</mixed-citation></ref><ref id="B5"><mixed-citation xmlns:xlink="http://www.w3.org/1999/xlink" xlink:type="simple"><person-group><name name-style="western"><surname>Bellamy</surname><given-names>CL</given-names></name></person-group> (<year>2008</year>)<source> A world catalogue and bibliography of the jewel beetles (Coleoptera: Buprestoidea). Volume 4, Agrilinae: Agrilina through Trachyini.</source><publisher-name>Pensoft</publisher-name>, <publisher-loc>Sofia</publisher-loc>, <fpage>1932</fpage>–<lpage>2684</lpage>.</mixed-citation></ref></ref-list></tp:taxon-treatment>
