# Supplementary material for: Six new species of Agrilus Curtis, 1825 (Coleoptera, Buprestidae, Agrilinae) from the Oriental Region related to the emerald ash borer, A. planipennis Fairmaire, 1888 and synonymy of Sarawakita Obenberger, 1924
Source: Zookeys. 2012 Nov 8;(239):71–94. doi: 10.3897/zookeys.239.3966 (PMC3497257; doi:10.3897/zookeys.239.3966)
Supplement: XML Treatment for Agrilus daillieri [file zookeys.239.3966-treatment2.xml]

<!DOCTYPE tp:taxon-treatment
  PUBLIC "-//TaxonX//DTD Taxonomic Treatment Publishing DTD v0 20100105//EN" "tax-treatment-NSO.dtd">
<tp:taxon-treatment xmlns:tp="http://www.plazi.org/taxpub"><tp:treatment-meta><mixed-citation publication-type="journal"><person-group><name><surname>Jendek</surname><given-names>Eduard</given-names></name><name><surname>Chamorro</surname><given-names>Maria Lourdes</given-names></name></person-group><article-title>Six new species of 
                    <italic>Agrilus</italic> Curtis, 1825 (Coleoptera, Buprestidae, Agrilinae) from the Oriental Region related to the emerald ash borer, 
                    <italic>A. planipennis</italic> Fairmaire, 1888 and synonymy of 
                    <italic>Sarawakita</italic> Obenberger, 1924
                </article-title><source>Zookeys</source><day>8</day><month>11</month><year>2012</year><volume>2012</volume><issue>239</issue><fpage>71</fpage><lpage>94</lpage><pub-id pub-id-type="doi">10.3897/zookeys.239.3966</pub-id></mixed-citation></tp:treatment-meta><tp:nomenclature><tp:taxon-name>
                        <tp:taxon-name-part taxon-name-part-type="genus">Agrilus</tp:taxon-name-part>
                        <tp:taxon-name-part taxon-name-part-type="species">daillieri</tp:taxon-name-part>
                    <object-id xmlns:xlink="http://www.w3.org/1999/xlink" xlink:type="simple">http://species-id.net/wiki/Agrilus_daillieri</object-id>
								</tp:taxon-name><tp:taxon-authority>Baudon, 1965</tp:taxon-authority><xref ref-type="fig" rid="F2">Figs 9–11</xref><tp:nomenclature-citation-list><tp:nomenclature-citation><tp:taxon-name>Agrilus daillieri</tp:taxon-name><comment> Baudon, 1965: 223-224 (<italic><tp:taxon-name>Agrilus</tp:taxon-name></italic>, description) – <xref ref-type="bibr" rid="B1">Baudon 1963</xref>: 54 ([Note: Unavailable name, cited without characters]) – <xref ref-type="bibr" rid="B7">Descarpentries and Villiers 1967</xref>: 149 (<italic>sinensis</italic> species group) – <xref ref-type="bibr" rid="B3">Baudon 1968</xref>: 135, 168 (characters in key; Laos) – <xref ref-type="bibr" rid="B18">Ohmomo 2002</xref>: 23 (faunal records; Thailand) – <xref ref-type="bibr" rid="B5">Bellamy 2008</xref>: 2057 (world catalog).</comment></tp:nomenclature-citation></tp:nomenclature-citation-list></tp:nomenclature><tp:treatment-sec sec-type="Material examined"><title>Material examined.</title><p>Type material. Holotype ♂, (MHNB): “Pak Ca Dinh 15.v.[19]63 [h] Laos (Baudon) [p] \ Type [p] [red label] \ Agrilus daillieri mihi Type [h] A. Baudon det. [p] [blue label]”.</p><p><bold>Other material.</bold> 1 (ZIN): “Vietnam, Vinh-Phu Prov. Tam-Dao V–VI.1997, N. L. Orlov leg.”; 1 (EJCB): “N Vietnam (Tonkin) pr. Hoang Lien Son, SA PA 11–15.v.1990, Vit Kubáň leg.”; 1 (EJCB): “Vietnam, Tam Dao, Vinh-Phu Pr., 3–11.6.1985, Navrátil lgt., Collectio Vit Kubáň”; 1 (EJCB): “Vietnam, 1100–1700, 22.18N, 103.50E, W SaPa, 29.V–11.VI.1996, lg. K.W. Anton”; 1 (EJCB): “N. Vietnam, <named-content xmlns:xlink="http://www.w3.org/1999/xlink" content-type="dwc:verbatimCoordinates" xlink:type="simple">21°27N, 105°39E</named-content>, 70 km NW of Hanoi, Tam Dao, 9–19.v.1996, 900–1200m, Dembicky &amp; Pacholátko leg.”; 1 (EJCB): “North Vietnam, Tam Dao, 28.vii.1997”.
                    </p></tp:treatment-sec><tp:treatment-sec sec-type="Remarks"><title>Remarks.</title><p>Upon examination of the material mentioned above and the type specimens of <italic><tp:taxon-name>Agrilus hewitti</tp:taxon-name></italic>, <italic><tp:taxon-name>Sarawakita latifrons</tp:taxon-name></italic> and <italic><tp:taxon-name>Agrilus daillieri</tp:taxon-name></italic> we have come to the conclusion that <italic><tp:taxon-name>Sarawakita</tp:taxon-name></italic> should be treated as a junior synonym of <italic><tp:taxon-name>Agrilus</tp:taxon-name></italic>.
                    </p><p><italic><tp:taxon-name>Agrilus daillieri</tp:taxon-name></italic> and <italic><tp:taxon-name>Agrilus hewitti</tp:taxon-name></italic> are very closely related, large (&gt; 10 mm) and robust species which share many morphological features with <italic><tp:taxon-name>Agrilus planipennis</tp:taxon-name></italic>. Their taxonomic position will be analyzed in detail in the upcoming revision.
                    </p><fig id="F2" position="float" orientation="portrait"><label>Figures 9–11.</label><caption><p><italic><tp:taxon-name>Agrilus daillieri</tp:taxon-name></italic>Baudon. Holotype: <bold>9</bold> dorsal view <bold>10</bold> ventral view <bold>11</bold> dorsal view aedeagus.</p></caption><graphic xmlns:xlink="http://www.w3.org/1999/xlink" xlink:href="ZooKeys-239-071-g002.jpg" position="float" orientation="portrait" xlink:type="simple"/></fig></tp:treatment-sec><ref-list><ref id="B1"><mixed-citation xmlns:xlink="http://www.w3.org/1999/xlink" xlink:type="simple"><person-group><name name-style="western"><surname>Baudon</surname><given-names>A</given-names></name></person-group> (<year>1963</year>)<article-title> Addenda à la liste des Buprestidae du Laos.</article-title><source>Bulletin de la Société Royale des Sciences Naturelles du Laos </source><volume>9</volume>: <fpage>49</fpage>-<lpage>74</lpage>.</mixed-citation></ref><ref id="B7"><mixed-citation xmlns:xlink="http://www.w3.org/1999/xlink" xlink:type="simple"><person-group><name name-style="western"><surname>Descarpentries</surname><given-names>A</given-names></name><name name-style="western"><surname>Villiers</surname><given-names>A</given-names></name></person-group> (<year>1967</year>)<article-title> Catalogue raisonné des Buprestidae d’Indochine. XII. Agrilini (supplément).</article-title><source>Bulletin du Muséum National d’Histoire Naturelle, Paris, 2e Série</source>, <volume>39</volume>(<issue>1</issue>): <fpage>143</fpage>–<lpage>150</lpage>.</mixed-citation></ref><ref id="B3"><mixed-citation xmlns:xlink="http://www.w3.org/1999/xlink" xlink:type="simple"><person-group><name name-style="western"><surname>Baudon</surname><given-names>A</given-names></name></person-group> (<year>1968</year>)<source> Catalogue commenté des Buprestidae récoltés au Laos.</source><publisher-name>Deuxième Partie. Vientiane</publisher-name>, <publisher-loc>Ministère de l’Information</publisher-loc>, <lpage>190</lpage> pp.</mixed-citation></ref><ref id="B18"><mixed-citation xmlns:xlink="http://www.w3.org/1999/xlink" xlink:type="simple"><person-group><name name-style="western"><surname>Ohmomo</surname><given-names>S</given-names></name></person-group> (<year>2002</year>)<source> Informations of insects from Thailand (Part 3). Otoshibumi, Tsukuba, 22, 21–29. </source>[<comment>in Japanese with English subtitle and summary</comment>]</mixed-citation></ref><ref id="B5"><mixed-citation xmlns:xlink="http://www.w3.org/1999/xlink" xlink:type="simple"><person-group><name name-style="western"><surname>Bellamy</surname><given-names>CL</given-names></name></person-group> (<year>2008</year>)<source> A world catalogue and bibliography of the jewel beetles (Coleoptera: Buprestoidea). Volume 4, Agrilinae: Agrilina through Trachyini.</source><publisher-name>Pensoft</publisher-name>, <publisher-loc>Sofia</publisher-loc>, <fpage>1932</fpage>–<lpage>2684</lpage>.</mixed-citation></ref></ref-list></tp:taxon-treatment>
