# Supplementary material for: Six new species of Agrilus Curtis, 1825 (Coleoptera, Buprestidae, Agrilinae) from the Oriental Region related to the emerald ash borer, A. planipennis Fairmaire, 1888 and synonymy of Sarawakita Obenberger, 1924
Source: Zookeys. 2012 Nov 8;(239):71–94. doi: 10.3897/zookeys.239.3966 (PMC3497257; doi:10.3897/zookeys.239.3966)
Supplement: XML Treatment for Agrilus crepuscularis [file zookeys.239.3966-treatment3.xml]

<!DOCTYPE tp:taxon-treatment
  PUBLIC "-//TaxonX//DTD Taxonomic Treatment Publishing DTD v0 20100105//EN" "tax-treatment-NSO.dtd">
<tp:taxon-treatment xmlns:tp="http://www.plazi.org/taxpub"><tp:treatment-meta><mixed-citation publication-type="journal"><person-group><name><surname>Jendek</surname><given-names>Eduard</given-names></name><name><surname>Chamorro</surname><given-names>Maria Lourdes</given-names></name></person-group><article-title>Six new species of 
                    <italic>Agrilus</italic> Curtis, 1825 (Coleoptera, Buprestidae, Agrilinae) from the Oriental Region related to the emerald ash borer, 
                    <italic>A. planipennis</italic> Fairmaire, 1888 and synonymy of 
                    <italic>Sarawakita</italic> Obenberger, 1924
                </article-title><source>Zookeys</source><day>8</day><month>11</month><year>2012</year><volume>2012</volume><issue>239</issue><fpage>71</fpage><lpage>94</lpage><pub-id pub-id-type="doi">10.3897/zookeys.239.3966</pub-id></mixed-citation></tp:treatment-meta><tp:nomenclature><tp:taxon-name>
                        <tp:taxon-name-part taxon-name-part-type="genus">Agrilus</tp:taxon-name-part>
                        <tp:taxon-name-part taxon-name-part-type="species">crepuscularis</tp:taxon-name-part>
                    <object-id xmlns:xlink="http://www.w3.org/1999/xlink" xlink:type="simple">urn:lsid:zoobank.org:act:E04AB2A3-B27B-4B31-A6A4-123E124B7292</object-id>
                    <object-id xmlns:xlink="http://www.w3.org/1999/xlink" xlink:type="simple">http://species-id.net/wiki/Agrilus_crepuscularis</object-id>
                    </tp:taxon-name><tp:taxon-authority>Jendek &amp; Chamorro</tp:taxon-authority><tp:taxon-status xmlns:xlink="http://www.w3.org/1999/xlink" xlink:type="simple">sp. n.</tp:taxon-status><xref ref-type="fig" rid="F3">Figs 12</xref><xref ref-type="fig" rid="F4">23</xref></tp:nomenclature><tp:treatment-sec sec-type="Diagnosis"><title>Diagnosis.</title><p>This species resembles <italic><tp:taxon-name>Agrilus planipennis</tp:taxon-name></italic> by the body shape; transverse and trapezoid pronotum; obvious medial pronotal impression; very narrow marginal and submarginal interspace; rounded elytral apices; and by the small scutellum. <italic><tp:taxon-name>Agrilus crepuscularis</tp:taxon-name></italic> sp. n. can be distinguished from <italic><tp:taxon-name>Agrilus planipennis</tp:taxon-name></italic> mainly by the missing prehumerus; presence of obvious, yellow pubescence ventrally and by the rounded not spined apex of pygidium.
                    </p></tp:treatment-sec><tp:treatment-sec sec-type="Description"><title>Description.</title><p>BODY: Size: 10 mm (Holotype); Shape: cuneiform; Build: slender<!--PageBreak-->.</p><p>HEAD: Shape: obviously flat; Medial impression (depth): deep; Medial impression (extent): vertex; <bold>Epistoma</bold>: with raised upper margin; <bold>Frons</bold>: Shape: markedly convex; Outline: protruding from head outline; <bold>Vertex</bold>: Outline: slightly protruding from head outline; <bold>Sculpture</bold>: punctures, semispherical, dense, rough; <bold>Eyes</bold>: Size: large; Shape: protruding from head outline; Lower margin: in line with antennal socket; <bold>Antennae</bold>:Length: moderate; Shape: slender.
                    </p><p><!--PageBreak-->PRONOTUM: Shape: visually square; Sides: markedly arcuate; Maximal width: at middle; <bold>Anterior</bold> <bold>margin</bold>: narrower than posterior; <bold>Anterior lobe</bold>: moderate; Shape: arcuate; Position: at level with anterior pronotal angles; <bold>Posterior angles</bold>: Apex: blunt, Shape: obtuse; <bold>Disk</bold>: Convexity: flat, <bold>Disk impressions</bold>: Presence: medial and lateral, Medial impressions (shape): entire, Medial impressions (depth): deep; Lateral impressions (Depth and width): shallow and broad; <bold>Prehumerus</bold>: absent; <bold>Marginal and submarginal carinae</bold>: Interspace: narrow; Convergence: strongly convergent; Junction: present; <bold>Scutellum</bold>: Size: small, Disk: impressed, Scutellar carina: present.
                    </p><p>ELYTRA: Color: unicolored; <bold>Humeral</bold> <bold>carina</bold> absent; <bold>Apices</bold>: Arrangement: separate; Width: wide. Shape: arcuate.
                    </p><p>STERNUM: <bold>Prosternum</bold>: with long yellow pubescence in males; <bold>Prosternal lobe</bold>: Size: moderately sized; Anterior margin: arcuately emarginate; Emargination wide and moderately deep; <bold>Prosternal process</bold>: Shape: dilated; Sides: arcuate; Angles: acute; Disk flat; <bold>Metasternal projection</bold>: flat.
                    </p><p>ABDOMEN: <bold>Sternal groove</bold>: Shape on apex of last ventrite: arcuate; <bold>Pygidium</bold>:Apicalmargin: arcuate.<!--PageBreak-->
                    </p><p>LEGS: <bold>Metatarsus</bold>: somewhat longer than mesotarsus; <bold>Tarsomere</bold> <bold>1</bold>: subequal to or longer than 2–4 combined.
                    </p><p>GENITALIA: <bold>Aedeagus</bold>:Symmetry: symmetrical.
                    </p></tp:treatment-sec><tp:treatment-sec sec-type="Type locality"><title>Type locality.</title><p>Malaysia, Pahang state, 35 km Southwest Kuala Rompin, 2.617N, 103.337E, Endau Rompin State Park.</p></tp:treatment-sec><tp:treatment-sec sec-type="Type specimens"><title>Type specimens.</title><p><bold>Holotype</bold>, ♂, (EJCB): “Malaysia, Pahang, 28.ii–13.iii, 35 km SW Kuala Rompin, 2.617N, 103.337E, 50 m, Endau Rompin State Park, E. Jendek leg. 2011”.
                    </p></tp:treatment-sec><tp:treatment-sec sec-type="Distribution"><title>Distribution.</title><p>Malaysia: Pahang state.</p></tp:treatment-sec><tp:treatment-sec sec-type="Etymology"><title>Etymology.</title><p>The specific name is derived from the Latin <italic>crepusculum</italic> (twilight). It refers to the collecting circumstances with the holotype landing on the sheet when collecting at light.
                    </p><fig id="F3" position="float" orientation="portrait"><label>Figures 12–18.</label><caption><p><italic><tp:taxon-name>Agrilus crepuscularis</tp:taxon-name></italic> Jendek &amp; Chamorro, sp. n. Holotype male: <bold>12</bold> ventral view <bold>13</bold> dorsal view <bold>14</bold> lateral view of head and pronotum <bold>15</bold> oblique-lateral view of head and pronotum <bold>16</bold> anterior view of head <bold>17</bold> dorsal view of aedeagus <bold>18</bold> lateral view.</p></caption><graphic xmlns:xlink="http://www.w3.org/1999/xlink" xlink:href="ZooKeys-239-071-g003.jpg" position="float" orientation="portrait" xlink:type="simple"/></fig><fig id="F4" position="float" orientation="portrait"><label>Figures 19–23.</label><caption><p><italic><tp:taxon-name>Agrilus crepuscularis</tp:taxon-name></italic> Jendek &amp; Chamorro, sp. n. Holotype male: <bold>19</bold> last abdominal ventrite <bold>20</bold> elytral apices <bold>21</bold> oblique-lateral view of marginal and submarginal carinae <bold>22</bold> ventral view of head and prosternum <bold>23</bold> dorsal view of head and pronotum.</p></caption><graphic xmlns:xlink="http://www.w3.org/1999/xlink" xlink:href="ZooKeys-239-071-g004.jpg" position="float" orientation="portrait" xlink:type="simple"/></fig></tp:treatment-sec></tp:taxon-treatment>
