# Supplementary material for: Six new species of Agrilus Curtis, 1825 (Coleoptera, Buprestidae, Agrilinae) from the Oriental Region related to the emerald ash borer, A. planipennis Fairmaire, 1888 and synonymy of Sarawakita Obenberger, 1924
Source: Zookeys. 2012 Nov 8;(239):71–94. doi: 10.3897/zookeys.239.3966 (PMC3497257; doi:10.3897/zookeys.239.3966)
Supplement: XML Treatment for Agrilus pseudolubopetri [file zookeys.239.3966-treatment4.xml]

<!DOCTYPE tp:taxon-treatment
  PUBLIC "-//TaxonX//DTD Taxonomic Treatment Publishing DTD v0 20100105//EN" "tax-treatment-NSO.dtd">
<tp:taxon-treatment xmlns:tp="http://www.plazi.org/taxpub"><tp:treatment-meta><mixed-citation publication-type="journal"><person-group><name><surname>Jendek</surname><given-names>Eduard</given-names></name><name><surname>Chamorro</surname><given-names>Maria Lourdes</given-names></name></person-group><article-title>Six new species of 
                    <italic>Agrilus</italic> Curtis, 1825 (Coleoptera, Buprestidae, Agrilinae) from the Oriental Region related to the emerald ash borer, 
                    <italic>A. planipennis</italic> Fairmaire, 1888 and synonymy of 
                    <italic>Sarawakita</italic> Obenberger, 1924
                </article-title><source>Zookeys</source><day>8</day><month>11</month><year>2012</year><volume>2012</volume><issue>239</issue><fpage>71</fpage><lpage>94</lpage><pub-id pub-id-type="doi">10.3897/zookeys.239.3966</pub-id></mixed-citation></tp:treatment-meta><tp:nomenclature><tp:taxon-name>
                        <tp:taxon-name-part taxon-name-part-type="genus">Agrilus</tp:taxon-name-part>
                        <tp:taxon-name-part taxon-name-part-type="species">pseudolubopetri</tp:taxon-name-part>
                    <object-id xmlns:xlink="http://www.w3.org/1999/xlink" xlink:type="simple">urn:lsid:zoobank.org:act:7E1BC733-2C05-4D96-94FA-0964E91548E2</object-id>
                    <object-id xmlns:xlink="http://www.w3.org/1999/xlink" xlink:type="simple">http://species-id.net/wiki/Agrilus_pseudolubopetri</object-id>
                    </tp:taxon-name><tp:taxon-authority>Jendek &amp; Chamorro</tp:taxon-authority><tp:taxon-status xmlns:xlink="http://www.w3.org/1999/xlink" xlink:type="simple">sp. n.</tp:taxon-status><xref ref-type="fig" rid="F5">Figs 24</xref><xref ref-type="fig" rid="F6"/><xref ref-type="fig" rid="F7"/><xref ref-type="fig" rid="F8">39</xref></tp:nomenclature><tp:treatment-sec sec-type="Diagnosis"><title>Diagnosis.</title><p>The male resembles <italic><tp:taxon-name>Agrilus lubopetri</tp:taxon-name></italic> Jendek, 2000 in color, shape and size; however, the following characters distinguish the males of the two species: <italic><tp:taxon-name>Agrilus pseudolubopetri</tp:taxon-name></italic> sp. n. does not have expanded elytral apices and lacks white pubescence; the interspace between marginal and submarginal pronotal carinae is broader anteriorly in <italic><tp:taxon-name>Agrilus pseudolubopetri</tp:taxon-name></italic>; and the aedeagus is broader subapically. Female can be distinguished from females of <italic><tp:taxon-name>Agrilus lubopetri</tp:taxon-name></italic> by larger, more robust size, purple color (sometimes green to copper), and by unexpanded elytral apices. The orange pubescence on the pronotal sides of <italic><tp:taxon-name>Agrilus pseudolubopetri</tp:taxon-name></italic> is markedly less extensive than that in <italic><tp:taxon-name>Agrilus lubopetri</tp:taxon-name></italic>.
                    </p></tp:treatment-sec><tp:treatment-sec sec-type="Description"><title>Description.</title><p>BODY: Size: 14–18 mm (Holotype 17 mm); Shape: cuneiform; Build: slender.</p><p>HEAD: Shape: obviously flat; <bold>Medial impression</bold>: deep; Extent: frons; <bold>Epistoma</bold>: with raised upper margin; <bold>Frons</bold>: Shape: flat; Outline: not protruding from head outline; <bold>Vertex</bold>:Outline: not protruding from head outline; <bold>Sculpture</bold>:punctures; Density: sparse; Intensity: superficial; <bold>Eyes</bold>: Size: large; Shape: not protruding from head outline; lower margin below antennal socket; <bold>Antennae</bold>: <bold>Length</bold>: long (males), medium (females), Shape: slender.
                    </p><p>PRONOTUM: Shape: transverse; Sides: markedly arcuate; Maximal width: at middle; Anterior margin: wider than posterior; <bold>Anterior lobe</bold>: vague; Shape: arcuate; Position: at level with anterior pronotal angles; <bold>Posterior angles</bold>: Apex: sharp, Shape: acute; <bold>Disk</bold>: Convexity: flat; <bold>Disk impressions</bold>: Presence: medial and lateral, medial impression (shape): entire; lateral impressions: shallow and wide; <bold>Prehumerus</bold>: absent; <bold>Marginal and submarginal carinae</bold>: Interspace: narrow; Convergence: strongly convergent; Junction: present; <bold>Scutellum</bold>: Size: rudimentary, Disk: not impressed, Scutellar carina: obsolete or present.
                    </p><p><!--PageBreak-->ELYTRA: Color: unicolored; Humeral carina absent; <bold>Apices</bold>: Arrangement: separate; Shape: subangulate, Modifications: margin denticulate; Elytral pubescence: distal only; Distal: apical. STERNUM: Sexual modification in male: with longer white pubescence; <bold>Prosternal lobe</bold>:Size: moderate; Anterior margin: arcuately emarginate; Emargination: Depth: moderately deep; Width: wide; <bold>Prosternal process</bold>: Size: moderate; Shape: narrowed; Angles: absent; Disk: flat; <bold>Metasternal</bold> <bold>projection</bold>: flat.
                    </p><p>ABDOMEN: <bold>Sternal groove</bold>:Shape on apex of last ventrite: arcuate, Depth: shallow; Width: narrow; Pygidium (apical margin): arcuate; <bold>Last ventrite</bold> (apical margin): subtruncate.<!--PageBreak-->
                    </p><p>LEGS: <bold>Metatarsus</bold>: distinctly longer than mesotarsus; <bold>Metatarsomere</bold> 1: longer than 2–4 combined.
                    </p><p>GENITALIA: <bold>Aedeagus</bold>: Symmetry: symmetrical; Ovipositor: elongate.
                    </p></tp:treatment-sec><tp:treatment-sec sec-type="Type locality"><title>Type locality.</title><p>Northeastern Laos, Hua Phan Province, ~<named-content xmlns:xlink="http://www.w3.org/1999/xlink" content-type="dwc:verbatimCoordinates" xlink:type="simple">20°12'N, 104°01'E</named-content>, Phu Phan Mt.
                    </p></tp:treatment-sec><tp:treatment-sec sec-type="Type specimens"><title>Type specimens.</title><p><bold>Holotype</bold>, ♂, (EJCB): “LAOS-NE, Hua Phan prov. ~<named-content xmlns:xlink="http://www.w3.org/1999/xlink" content-type="dwc:verbatimCoordinates" xlink:type="simple">20°12'N, 104°01'E</named-content>, PHU PHAN Mt., 1500–1900m, 17 v.–3.vi.2007, Vit.<!--PageBreak--> Kubáň leg.”. <bold>Paratypes</bold>: 2 ♂, 1 ♀, (EJCB): “LAOS-NE, Houa Phan prov., <named-content xmlns:xlink="http://www.w3.org/1999/xlink" content-type="dwc:verbatimCoordinates" xlink:type="simple">20°12'N, 104°01'E</named-content>, <named-content xmlns:xlink="http://www.w3.org/1999/xlink" content-type="dwc:verbatimCoordinates" xlink:type="simple">20°13.5'N, 103°59'.5E</named-content>, Ban Saluei → Phou Pane Mt., 1340–1870m, 15.iv.–15.v.2008, Lao collectors leg.”; 50 ♂, 45 ♀ (USNM); 25 ♂, 38 ♀ (ECJB): “LAOS-NE, Hua Phan Province, Ban Saleui, Phou Pan (Mt), <named-content xmlns:xlink="http://www.w3.org/1999/xlink" content-type="dwc:verbatimCoordinates" xlink:type="simple">20°12'N, 104°01'E</named-content>, 7.iv–25.v.2010, 1300–1900m, leg. C. Holzschuh”. 42 ♂, 53 ♀ (USNM): “LAOS-NE, Hua Phan Province, Ban Saleui, Phou Pan (Mt), <named-content xmlns:xlink="http://www.w3.org/1999/xlink" content-type="dwc:verbatimCoordinates" xlink:type="simple">20°12'N, 104°01'E</named-content>, 1–31.v.2011, 1300–1900m, leg. C. Holzschuh”.
                    </p></tp:treatment-sec><tp:treatment-sec sec-type="Distribution"><title>Distribution.</title><p>Laos: Hua Phan Province.</p></tp:treatment-sec><tp:treatment-sec sec-type="Etymology"><title>Etymology.</title><p>The specific epithet is a combination of the Greek adjective <italic>pseudos</italic> (false, lie) and –<italic>lubopetri</italic>. Name indicates relation to <italic><tp:taxon-name>Agrilus lubopetri</tp:taxon-name></italic>.
                    </p><fig id="F5" position="float" orientation="portrait"><label>Figures 24–25.</label><caption><p><italic><tp:taxon-name>Agrilus pseudolubopetri</tp:taxon-name></italic> Jendek &amp; Chamorro, sp. n. Male habitus and aedeagus: <bold>24</bold> dorsal view <bold>25</bold> ventral view.</p></caption><graphic xmlns:xlink="http://www.w3.org/1999/xlink" xlink:href="ZooKeys-239-071-g005.jpg" position="float" orientation="portrait" xlink:type="simple"/></fig><fig id="F6" position="float" orientation="portrait"><label>Figures 26–27.</label><caption><p><italic><tp:taxon-name>Agrilus pseudolubopetri</tp:taxon-name></italic> Jendek &amp; Chamorro, sp. n. Female habitus: <bold>26</bold> dorsal view <bold>27</bold> ventral view.</p></caption><graphic xmlns:xlink="http://www.w3.org/1999/xlink" xlink:href="ZooKeys-239-071-g006.jpg" position="float" orientation="portrait" xlink:type="simple"/></fig><fig id="F7" position="float" orientation="portrait"><label>Figures 28–32.</label><caption><p><italic><tp:taxon-name>Agrilus pseudolubopetri</tp:taxon-name></italic> Jendek &amp; Chamorro, sp. n. <bold>28</bold> female, dorsal view of head, pronotum, scutellum <bold>29</bold> male, dorsal view of head, pronotum, scutellum <bold>30</bold> female, ventral view of head and sternum <bold>31</bold> male, lateral view of head and pronotum <bold>32</bold> male, oblique-lateral view of head and pronotum.</p></caption><graphic xmlns:xlink="http://www.w3.org/1999/xlink" xlink:href="ZooKeys-239-071-g007.jpg" position="float" orientation="portrait" xlink:type="simple"/></fig><fig id="F8" position="float" orientation="portrait"><label>Figures 33–39.</label><caption><p><italic><tp:taxon-name>Agrilus pseudolubopetri</tp:taxon-name></italic> Jendek &amp; Chamorro, sp. n. <bold>33</bold> female, last abdominal ventrite <bold>34</bold> female, apices of elytra <bold>35</bold> female, metathoracic leg <bold>36</bold> female, mesothoracic leg <bold>37</bold> male, anterior view of head <bold>38</bold> female, segment VIII, ventral view <bold>39</bold> female, scutellum.</p></caption><graphic xmlns:xlink="http://www.w3.org/1999/xlink" xlink:href="ZooKeys-239-071-g008.jpg" position="float" orientation="portrait" xlink:type="simple"/></fig></tp:treatment-sec></tp:taxon-treatment>
