# Supplementary material for: Six new species of Agrilus Curtis, 1825 (Coleoptera, Buprestidae, Agrilinae) from the Oriental Region related to the emerald ash borer, A. planipennis Fairmaire, 1888 and synonymy of Sarawakita Obenberger, 1924
Source: Zookeys. 2012 Nov 8;(239):71–94. doi: 10.3897/zookeys.239.3966 (PMC3497257; doi:10.3897/zookeys.239.3966)
Supplement: XML Treatment for Agrilus sapphirinus [file zookeys.239.3966-treatment5.xml]

<!DOCTYPE tp:taxon-treatment
  PUBLIC "-//TaxonX//DTD Taxonomic Treatment Publishing DTD v0 20100105//EN" "tax-treatment-NSO.dtd">
<tp:taxon-treatment xmlns:tp="http://www.plazi.org/taxpub"><tp:treatment-meta><mixed-citation publication-type="journal"><person-group><name><surname>Jendek</surname><given-names>Eduard</given-names></name><name><surname>Chamorro</surname><given-names>Maria Lourdes</given-names></name></person-group><article-title>Six new species of 
                    <italic>Agrilus</italic> Curtis, 1825 (Coleoptera, Buprestidae, Agrilinae) from the Oriental Region related to the emerald ash borer, 
                    <italic>A. planipennis</italic> Fairmaire, 1888 and synonymy of 
                    <italic>Sarawakita</italic> Obenberger, 1924
                </article-title><source>Zookeys</source><day>8</day><month>11</month><year>2012</year><volume>2012</volume><issue>239</issue><fpage>71</fpage><lpage>94</lpage><pub-id pub-id-type="doi">10.3897/zookeys.239.3966</pub-id></mixed-citation></tp:treatment-meta><tp:nomenclature><tp:taxon-name>
                        <tp:taxon-name-part taxon-name-part-type="genus">Agrilus</tp:taxon-name-part>
                        <tp:taxon-name-part taxon-name-part-type="species">sapphirinus</tp:taxon-name-part>
                    <object-id xmlns:xlink="http://www.w3.org/1999/xlink" xlink:type="simple">urn:lsid:zoobank.org:act:76C88934-92E3-47B4-BB9D-239FEB7E839B</object-id>
                    <object-id xmlns:xlink="http://www.w3.org/1999/xlink" xlink:type="simple">http://species-id.net/wiki/Agrilus_sapphirinus</object-id>
                    </tp:taxon-name><tp:taxon-authority>Jendek &amp; Chamorro</tp:taxon-authority><tp:taxon-status xmlns:xlink="http://www.w3.org/1999/xlink" xlink:type="simple">sp. n.</tp:taxon-status><xref ref-type="fig" rid="F9">Figs 40</xref><xref ref-type="fig" rid="F10">50</xref></tp:nomenclature><tp:treatment-sec sec-type="Diagnosis"><title>Diagnosis.</title><p>This species shares several characters present in species close to <italic><tp:taxon-name>Agrilus ascanius</tp:taxon-name></italic> Deyrolle, 1864. <italic><tp:taxon-name>Agrilus sapphirinus</tp:taxon-name></italic> sp. n. can be easily differentiated by the bright metallic-blue color; lack of yellow abdominal pubescence; strongly convergent marginal and submarginal carinae; and by the dilated prosternal process with acute angles.
                    </p><p><bold>Description</bold>. BODY: Size: 10.5 mm (Holotype); Shape: cuneiform; Build: slender.
                    </p><p>HEAD: <bold>Medial impression</bold>: present; Depth: moderately deep; Extent: frons; <bold>Epistoma</bold>: in plane with frons; <bold>Frons</bold>: Shape: flat; Outline: slightly protruding from head outline; <bold>Vertex</bold>: Sculpture <bold>(predominant)</bold>: punctures; Aspect: semispherical; Density: sparse; Intensity: rough; <bold>Eyes</bold>: large; Shape: protruding from head outline; Lower margin: in line with antennal socket; <bold>Antennae</bold>: Length: moderate (females) Shape: slender.
                    </p><p>PRONOTUM: Shape: transverse; sides moderately arcuate; widest subapically; anterior margin slightly narrower than posterior; <bold>Anterior lobe</bold> moderate; Shape: arcuate; Position: at level with anterior pronotal angles; <bold>Posterior angles</bold>: Apex: blunt, Shape: moderately obtuse; <bold>Disk</bold>: flat; <bold>Disk impressions</bold>: Presence: medial and lateral; <bold>Medial impression</bold>: Shape: anteromedial and posteromedial; <bold>Lateral impressions</bold>: Depth: deep; Width: wide; <bold>Prehumerus</bold>: Development: carinal; Shape: arcuate; Extent: to third of pronotal length; Anterior end: distant from pronotal angle or margin; Posterior end: distant from pronotal angle or margin; <bold>Marginal and submarginal carinae</bold>: Interspace: narrow; Convergence: strongly convergent; Junction: present; <bold>Scutellum</bold>: Size: moderate, Disk: impressed, Scutellar carina: present.
                    </p><p>ELYTRA: Color: unicolored; <bold>Humeral carina</bold>: absent; <bold>Apices</bold>: Arrangement: separate; Shape: spinose; Position of dominant spine: medial; <bold>Elytral pubescence</bold>: absent.
                    </p><p>STERNUM: <bold>Prosternal</bold> <bold>lobe</bold>:Size: moderate, Anterior margin: angulately emarginate, Emargination: Depth: deep; Width: wide; <bold>Prosternal process</bold>: Size: moderate; Shape: dilated; Sides: arcuate, Angles: acute, Disk: flat; <bold>Metasternal projection</bold>: flat.
                    </p><p>ABDOMEN: <bold>Sternal groove</bold>: Shape on apex of last ventrite: arcuately sinuate; Width: narrow; <bold>Pygidium</bold>: Apical margin: arcuate.
                    </p><p>LEGS: Metatarsus: about as long as or somewhat longer than mesotarsus; Metatarsomere1: longer than 2–4 combined.</p><p>GENITALIA: <bold>Ovipositor</bold> elongate.
                    </p></tp:treatment-sec><tp:treatment-sec sec-type="Type locality"><title>Type locality</title><p>. North Laos, Louang Namtha environ, <named-content xmlns:xlink="http://www.w3.org/1999/xlink" content-type="dwc:verbatimCoordinates" xlink:type="simple">N21°00.3, E101°24.6</named-content>.
                    </p></tp:treatment-sec><tp:treatment-sec sec-type="Type specimens"><title>Type specimens.</title><p><bold>Holotype</bold>, ♀, (EJCB): “LAOS north, 31.v.1997, Luoang Namtha env., <named-content xmlns:xlink="http://www.w3.org/1999/xlink" content-type="dwc:verbatimCoordinates" xlink:type="simple">N21°00.3, E101°24.6</named-content>, E. Jendek &amp; O. Šauša leg”.<!--PageBreak-->
                    </p></tp:treatment-sec><tp:treatment-sec sec-type="Distribution"><title>Distribution.</title><p>Laos: Louang Namtha Province.</p></tp:treatment-sec><tp:treatment-sec sec-type="Etymology"><title>Etymology.</title><p>The specific epithet is Latin <italic>sapphirinus</italic>, -a, -um (of sapphire) and refers to the color of the species.
                    </p><fig id="F9" position="float" orientation="portrait"><label>Figures 40–45.</label><caption><p><italic><tp:taxon-name>Agrilus sapphirinus</tp:taxon-name></italic> Jendek &amp; Chamorro, sp. n. Holotype female: <bold>40</bold> ventral view <bold>41</bold> dorsal view <bold>42</bold> lateral view of head and pronotum <bold>43</bold> oblique-lateral view of head and pronotum <bold>44</bold> anterior view of head <bold>45</bold> lateral view.</p></caption><graphic xmlns:xlink="http://www.w3.org/1999/xlink" xlink:href="ZooKeys-239-071-g009.jpg" position="float" orientation="portrait" xlink:type="simple"/></fig><fig id="F10" position="float" orientation="portrait"><label>Figures 46–50.</label><caption><p><italic><tp:taxon-name>Agrilus sapphirinus</tp:taxon-name></italic> Jendek &amp; Chamorro, sp. n. Holotype female: <bold>46</bold> elytral apices <bold>47 </bold>last ventrite <bold>48</bold> segment VIII, ventral view <bold>49</bold> ventral view of head and prosternum <bold>50</bold> dorsal view of head, pronotum, and scutellum.</p></caption><graphic xmlns:xlink="http://www.w3.org/1999/xlink" xlink:href="ZooKeys-239-071-g010.jpg" position="float" orientation="portrait" xlink:type="simple"/></fig></tp:treatment-sec></tp:taxon-treatment>
