# Supplementary material for: Six new species of Agrilus Curtis, 1825 (Coleoptera, Buprestidae, Agrilinae) from the Oriental Region related to the emerald ash borer, A. planipennis Fairmaire, 1888 and synonymy of Sarawakita Obenberger, 1924
Source: Zookeys. 2012 Nov 8;(239):71–94. doi: 10.3897/zookeys.239.3966 (PMC3497257; doi:10.3897/zookeys.239.3966)
Supplement: XML Treatment for Agrilus seramensis [file zookeys.239.3966-treatment6.xml]

<!DOCTYPE tp:taxon-treatment
  PUBLIC "-//TaxonX//DTD Taxonomic Treatment Publishing DTD v0 20100105//EN" "tax-treatment-NSO.dtd">
<tp:taxon-treatment xmlns:tp="http://www.plazi.org/taxpub"><tp:treatment-meta><mixed-citation publication-type="journal"><person-group><name><surname>Jendek</surname><given-names>Eduard</given-names></name><name><surname>Chamorro</surname><given-names>Maria Lourdes</given-names></name></person-group><article-title>Six new species of 
                    <italic>Agrilus</italic> Curtis, 1825 (Coleoptera, Buprestidae, Agrilinae) from the Oriental Region related to the emerald ash borer, 
                    <italic>A. planipennis</italic> Fairmaire, 1888 and synonymy of 
                    <italic>Sarawakita</italic> Obenberger, 1924
                </article-title><source>Zookeys</source><day>8</day><month>11</month><year>2012</year><volume>2012</volume><issue>239</issue><fpage>71</fpage><lpage>94</lpage><pub-id pub-id-type="doi">10.3897/zookeys.239.3966</pub-id></mixed-citation></tp:treatment-meta><tp:nomenclature><tp:taxon-name>
                        <tp:taxon-name-part taxon-name-part-type="genus">Agrilus</tp:taxon-name-part>
                        <tp:taxon-name-part taxon-name-part-type="species">seramensis</tp:taxon-name-part>
                    <object-id xmlns:xlink="http://www.w3.org/1999/xlink" xlink:type="simple">urn:lsid:zoobank.org:act:4086FAB7-63AA-47C7-BA46-2F29F9EACB23</object-id>
                    <object-id xmlns:xlink="http://www.w3.org/1999/xlink" xlink:type="simple">http://species-id.net/wiki/Agrilus_seramensis</object-id>
                    </tp:taxon-name><tp:taxon-authority>Jendek &amp; Chamorro</tp:taxon-authority><tp:taxon-status xmlns:xlink="http://www.w3.org/1999/xlink" xlink:type="simple">sp. n.</tp:taxon-status><xref ref-type="fig" rid="F11">Figs 51</xref><xref ref-type="fig" rid="F12">60</xref></tp:nomenclature><tp:treatment-sec sec-type="Diagnosis"><title>Diagnosis.</title><p>This species resembles <italic><tp:taxon-name>Agrilus ascanius</tp:taxon-name></italic> in having the elytra markedly tapering apically; the elytral apices spinose; the pronotum almost square, disk impressions and prehumeral, marginal and submarginal carinae almost identical; a large rectangular scutellum and pronounced triangular scutellar projection; the thorax and abdomen with golden yellow tomentose patterns; and the head obviously large, metallic in color, and eyes markedly protruding. <italic><tp:taxon-name>Agrilus seramensis</tp:taxon-name></italic> can be differentiated by the following characters: the pronotum is green (red in <italic><tp:taxon-name>Agrilus ascanius</tp:taxon-name></italic>), the elytra are green-yellow basally turning blue apically; the scutellum posterior to scutellar carina and scute<!--PageBreak-->llar projection depressed; the entire scutellum black; ventrite 2 with lateral tomentose golden-yellow spots; the pronotal lateral margin straight (arcuate in <italic><tp:taxon-name>Agrilus ascanius</tp:taxon-name></italic>); and a broader prosternal process.
                    </p></tp:treatment-sec><tp:treatment-sec sec-type="Description"><title>Description.</title><p>BODY: Size: 8.0–11.5 mm (Holotype 11 mm); Shape: cuneiform; Build: slender.</p><p><!--PageBreak-->HEAD: Shape: obviously flat; <bold>Medial impression</bold>: Depth: deep; Extent: vertex and frons; <bold>Epistoma</bold>: in plane with frons; <bold>Frons</bold>: Outline: protruding from head outline; <bold>Vertex</bold>:Outline: not protruding from head outline; Sculpture: punctures; Aspect: semispherical, Density: sparse, Intensity: rough; <bold>Eyes</bold>: Size: large; Shape: protruding from head outline; Lower margin: in line with antennal socket; <bold>Antennae</bold>:Length: moderate (females); Shape: slender.
                    </p><p>PRONOTUM: Shape: transverse; Sides: straight; <bold>Anterior margin</bold>: narrower than posterior; <bold>Anterior lobe</bold>: moderate; Shape: arcuate; Position: at level with anterior pronotal angles; <bold>Posterior angles</bold>: Apex: sharp, Shape: acute or rectangular; <bold>Disk</bold>: Convexity: flat; <bold>Disk impressions</bold>: Presence: medial and lateral; <bold>Medial impression</bold>: Shape: anteromedial and posteromedial; <bold>Lateral impressions</bold>: Depth: deep; Width: wide; <bold>Prehumerus</bold>: Development: carinal; Extent: to third of pronotal length; <bold>Posterior end</bold>: distant from pronotal angle or margin; <bold>Anterior end</bold>: distant<!--PageBreak--> from pronotal marginal carina; <bold>Marginal and submarginal carinae</bold>: Interspace: narrow; Convergence: moderate; Junction: absent; <bold>Scutellum</bold>: Size: moderate, Disk: impressed, Carina: present.
                    </p><p>ELYTRA: Color: bicolored; <bold>Humeral carina</bold>: absent; <bold>Apices</bold>: Arrangement: separate; Shape: spinose; Position of dominant spine: medial; <bold>Elytral pubescence</bold>: absent.
                    </p><p>STERNUM: <bold>Prosternal</bold> <bold>lobe</bold>: <bold>Size</bold>:moderate; Anterior margin: angulately emarginate; Emargination: depth: deep; Width: wide; <bold>Prosternal process</bold>:Size:moderate; Shape: narrowed; Sides: straight; Angles: obtuse; Disk: flat.
                    </p><p>ABDOMEN: <bold>Sternal groove</bold>: Shape on apex of last ventrite: arcuate; <bold>Pygidium</bold>:Apical margin:arcuate.
                    </p><p>LEGS: Metatarsus: somewhat longer than mesotarsus; Metatarsomere 1: subequal to or longer than 2–4. combined.</p><p>GENITALIA: <bold>Ovipositor</bold>: elongate.
                    </p></tp:treatment-sec><tp:treatment-sec sec-type="Type locality"><title>Type locality.</title><p>Indonesia, Maluku, Seram Island, 35 km East of Pasahari, Unit O.</p></tp:treatment-sec><tp:treatment-sec sec-type="Type specimens"><title>Type specimens.</title><p><bold>Holotype</bold> ♀, (EJCB): “[Indonesia], Maluku, Seram, 35 km E Pasahari, Unit O, 24–30.10.1998, J. Horák leg.” <bold>Paratypes</bold>: 1 ♀, (EJCB): “[Indonesia], Maluku, Seram, Solea, 12 km SE Wahai, 17.i–6.2.1997, S. Bílý leg”. 3 ♀ (EJCB): “[Indonesia], Maluku, Seram, Solea, 12 km SE Wahai, 16.x–4.xi.1998, S. Bílý leg”. 2 ♀ (EJCB) “[Indonesia], Maluku, Seram, Solea, 12 km SE Wahai, 31.10–4.11.1998, J. Horák leg”.
                    </p></tp:treatment-sec><tp:treatment-sec sec-type="Distribution"><title>Distribution.</title><p>Indonesia: Maluku, Seram Island.</p></tp:treatment-sec><tp:treatment-sec sec-type="Etymology"><title>Etymology.</title><p>The specific name is latinized adjective from the geographical term “Seram”, the type locality of this species.</p><fig id="F11" position="float" orientation="portrait"><label>Figures 51–56.</label><caption><p><italic><tp:taxon-name>Agrilus seramensis</tp:taxon-name></italic> Jendek &amp; Chamorro, sp. n. Holotype female: <bold>51</bold> ventral view; <bold>52</bold> dorsal view <bold>53</bold> lateral view head and pronotum <bold>54</bold> oblique-lateral view of head and pronotum <bold>55</bold> anterior view of head <bold>56</bold> lateral view.</p></caption><graphic xmlns:xlink="http://www.w3.org/1999/xlink" xlink:href="ZooKeys-239-071-g011.jpg" position="float" orientation="portrait" xlink:type="simple"/></fig><fig id="F12" position="float" orientation="portrait"><label>Figures 57–60.</label><caption><p><italic><tp:taxon-name>Agrilus seramensis</tp:taxon-name></italic> Jendek &amp; Chamorro, sp. n. Holotype female: <bold>57</bold> ventral view of head and prosternum <bold>58</bold> dorsal view of head, pronotum, and scutellum <bold>59</bold> elytral apices <bold>60</bold> sternum VIII, ventral view.</p></caption><graphic xmlns:xlink="http://www.w3.org/1999/xlink" xlink:href="ZooKeys-239-071-g012.jpg" position="float" orientation="portrait" xlink:type="simple"/></fig><fig id="F13" position="float" orientation="portrait"><label>Figures 61–66.</label><caption><p><italic><tp:taxon-name>Agrilus spineus</tp:taxon-name></italic> Jendek &amp; Chamorro, sp. n. Holotype female: <bold>61</bold> ventral view <bold>62</bold> dorsal view <bold>63</bold> lateral view head and pronotum <bold>64</bold> oblique-lateral view of head and pronotum <bold>65</bold> anterior view of head <bold>66</bold> lateral view.</p></caption><graphic xmlns:xlink="http://www.w3.org/1999/xlink" xlink:href="ZooKeys-239-071-g013.jpg" position="float" orientation="portrait" xlink:type="simple"/></fig><fig id="F14" position="float" orientation="portrait"><label>Figures 67–71.</label><caption><p><italic><tp:taxon-name>Agrilus spineus</tp:taxon-name></italic> Jendek &amp; Chamorro, sp. n. Holotype female: <bold>67</bold> last ventrite <bold>68</bold> elytral apices <bold>69</bold> pronotal marginal, submarginal, and prehumeral carinae, oblique-lateral view <bold>70</bold> ventral view of head and prosternum <bold>71</bold> dorsal view of head, pronotum, and scutellum.</p></caption><graphic xmlns:xlink="http://www.w3.org/1999/xlink" xlink:href="ZooKeys-239-071-g014.jpg" position="float" orientation="portrait" xlink:type="simple"/></fig></tp:treatment-sec></tp:taxon-treatment>
