# Supplementary material for: Six new species of Agrilus Curtis, 1825 (Coleoptera, Buprestidae, Agrilinae) from the Oriental Region related to the emerald ash borer, A. planipennis Fairmaire, 1888 and synonymy of Sarawakita Obenberger, 1924
Source: Zookeys. 2012 Nov 8;(239):71–94. doi: 10.3897/zookeys.239.3966 (PMC3497257; doi:10.3897/zookeys.239.3966)
Supplement: XML Treatment for Agrilus spineus [file zookeys.239.3966-treatment7.xml]

<!DOCTYPE tp:taxon-treatment
  PUBLIC "-//TaxonX//DTD Taxonomic Treatment Publishing DTD v0 20100105//EN" "tax-treatment-NSO.dtd">
<tp:taxon-treatment xmlns:tp="http://www.plazi.org/taxpub"><tp:treatment-meta><mixed-citation publication-type="journal"><person-group><name><surname>Jendek</surname><given-names>Eduard</given-names></name><name><surname>Chamorro</surname><given-names>Maria Lourdes</given-names></name></person-group><article-title>Six new species of 
                    <italic>Agrilus</italic> Curtis, 1825 (Coleoptera, Buprestidae, Agrilinae) from the Oriental Region related to the emerald ash borer, 
                    <italic>A. planipennis</italic> Fairmaire, 1888 and synonymy of 
                    <italic>Sarawakita</italic> Obenberger, 1924
                </article-title><source>Zookeys</source><day>8</day><month>11</month><year>2012</year><volume>2012</volume><issue>239</issue><fpage>71</fpage><lpage>94</lpage><pub-id pub-id-type="doi">10.3897/zookeys.239.3966</pub-id></mixed-citation></tp:treatment-meta><tp:nomenclature><tp:taxon-name>
                        <tp:taxon-name-part taxon-name-part-type="genus">Agrilus</tp:taxon-name-part>
                        <tp:taxon-name-part taxon-name-part-type="species">spineus</tp:taxon-name-part>
                    <object-id xmlns:xlink="http://www.w3.org/1999/xlink" xlink:type="simple">urn:lsid:zoobank.org:act:95DE2DC1-B948-4FD0-B863-CB527B92B97C</object-id>
                    <object-id xmlns:xlink="http://www.w3.org/1999/xlink" xlink:type="simple">http://species-id.net/wiki/Agrilus_spineus</object-id>
                    </tp:taxon-name><tp:taxon-authority>Jendek &amp; Chamorro</tp:taxon-authority><tp:taxon-status xmlns:xlink="http://www.w3.org/1999/xlink" xlink:type="simple">sp. n.</tp:taxon-status><xref ref-type="fig" rid="F13">Figs 61</xref><xref ref-type="fig" rid="F14">71</xref></tp:nomenclature><tp:treatment-sec sec-type="Diagnosis"><title>Diagnosis.</title><p>This species is similar to <italic><tp:taxon-name>Agrilus piliventris</tp:taxon-name></italic> Deyrolle, 1864 in the transverse shape of the pronotum; the ventral and pleural abdominal regions completely covered by golden-yellow pubescence; the scutellum subrectangular with prominent carina; the scutellar disk and carina impressed; the scutellar projection enlarged; and the elytral apices spinose. <italic><tp:taxon-name>Agrilus spineus</tp:taxon-name></italic> can be distinguished from <italic><tp:taxon-name>Agrilus piliventris</tp:taxon-name></italic> and by the metallic black pronotum, greenish-black elytra with minute golden dorsal pubescence; and the elytral apical spines turned medially.
                    </p></tp:treatment-sec><tp:treatment-sec sec-type="Description"><title>Description.</title><p>BODY: Size 9 mm (Holotype); Shape: cuneiform; Build: robust.</p><p>HEAD: <bold>Medial impression</bold>: present, Extent: frons; <bold>Epistoma</bold>: with raised upper margin; <bold>Frons</bold>: Outline: not protruding from head outline; <bold>Vertex</bold>: Outline: not protruding from head outline; Sculpture: punctures; Aspect: semispherical; Density: sparse; Intensity: rough; <bold>Eyes</bold>: Size: large; Shape: protruding from head outline; Lower margin: below antennal socket; <bold>Antennae</bold>: <bold>Length</bold>: short (female); Shape: slender.
                    </p><p><!--PageBreak-->PRONOTUM: Shape: transverse; Sides: arcuate; <bold>Anterior margin</bold>: narrower than posterior; <bold>Anterior lobe</bold>: moderate; Shape: arcuate; Position: at level with anterior pronotal angles; <bold>Posterior angles</bold>: Apex: blunt, Shape: obtuse; <bold>Disk</bold>: flat; <bold>Disk impressions</bold>: Presence: medial and lateral; <bold>Medial</bold> <bold>impression</bold>: Shape: anteromedial and posteromedial; <bold>Lateral</bold> <bold>impressions</bold>: Width: narrow; depth: deep; <bold>Prehumerus</bold>: Development: carinal; Shape: arcuate; Extent: to third of pronotal length; Anterior end: joining with pronotal marginal carina, Posteriorend: distant from pronotal a<!--PageBreak-->ngle or margin; <bold>Marginal and submarginal carinae</bold>: Interspace: narrow; Convergence: strongly convergent; Junction: present; <bold>Scutellum</bold>: Size: moderate; Disk: impressed; Marginal carina: present or obsolete.
                    </p><p>ELYTRA: Color: unicolored; Humeral carina: absent; <bold>Apices</bold>: Arrangement: separate; Width: narrow; Shape: spinose; Position of dominant cusp or spine: medial; <bold>Elytral pubescence</bold>: entire.
                    </p><p>STERNUM: <bold>Prosternal</bold> <bold>lobe</bold>: <bold>Size</bold>: moderate; Anterior margin: angulately emarginate; Emargination: Depth: deep; Width: wide; <bold>Prosternal process</bold>: Size: moderate; Shape: subparallel; Sides: straight; Angles: obtuse; Disk: flat; <bold>Metasternal projection</bold>: flat.
                    </p><p>ABDOMEN: <bold>Sternal groove</bold>: Shape on apex of last ventrite: arcuate; <bold>Pygidium</bold>: Apical margin: arcuate.
                    </p><p>LEGS: Metatarsus: about as long as mesotarsus; Metatarsomere 1: subequal to or longer than 2–4 combined.</p><p>GENITALIA: <bold>Ovipositor</bold>: elongate.
                    </p></tp:treatment-sec><tp:treatment-sec sec-type="Type locality"><title>Type locality.</title><p>Malaysia, Borneo Island, Sarawak State, Bako National Park.</p></tp:treatment-sec><tp:treatment-sec sec-type="Type specimens"><title>Type specimens.</title><p><bold>Holotype</bold>, ♀, (EJCB): “Borneo, Sarawak, Bako NP, 5.5.2000, M. Vyklický lgt.”.
                    </p></tp:treatment-sec><tp:treatment-sec sec-type="Distribution"><title>Distribution.</title><p>Malaysia: Sarawak state</p></tp:treatment-sec><tp:treatment-sec sec-type="Etymology"><title>Etymology.</title><p>The specific name <italic>spineus</italic> is the Latin adjective spineus, -a, -um (thorny). This refers to the spines on the elytral apices.
                    </p></tp:treatment-sec><tp:treatment-sec><!--Section generated to contain objects referenced in tp:taxon-treatment.--><fig id="F13" position="float" orientation="portrait"><label>Figures 61–66.</label><caption><p><italic><tp:taxon-name>Agrilus spineus</tp:taxon-name></italic> Jendek &amp; Chamorro, sp. n. Holotype female: <bold>61</bold> ventral view <bold>62</bold> dorsal view <bold>63</bold> lateral view head and pronotum <bold>64</bold> oblique-lateral view of head and pronotum <bold>65</bold> anterior view of head <bold>66</bold> lateral view.</p></caption><graphic xmlns:xlink="http://www.w3.org/1999/xlink" xlink:href="ZooKeys-239-071-g013.jpg" position="float" orientation="portrait" xlink:type="simple"/></fig><fig id="F14" position="float" orientation="portrait"><label>Figures 67–71.</label><caption><p><italic><tp:taxon-name>Agrilus spineus</tp:taxon-name></italic> Jendek &amp; Chamorro, sp. n. Holotype female: <bold>67</bold> last ventrite <bold>68</bold> elytral apices <bold>69</bold> pronotal marginal, submarginal, and prehumeral carinae, oblique-lateral view <bold>70</bold> ventral view of head and prosternum <bold>71</bold> dorsal view of head, pronotum, and scutellum.</p></caption><graphic xmlns:xlink="http://www.w3.org/1999/xlink" xlink:href="ZooKeys-239-071-g014.jpg" position="float" orientation="portrait" xlink:type="simple"/></fig></tp:treatment-sec></tp:taxon-treatment>
