# Supplementary material for: Six new species of Agrilus Curtis, 1825 (Coleoptera, Buprestidae, Agrilinae) from the Oriental Region related to the emerald ash borer, A. planipennis Fairmaire, 1888 and synonymy of Sarawakita Obenberger, 1924
Source: Zookeys. 2012 Nov 8;(239):71–94. doi: 10.3897/zookeys.239.3966 (PMC3497257; doi:10.3897/zookeys.239.3966)
Supplement: XML Treatment for Agrilus tomentipennis [file zookeys.239.3966-treatment8.xml]

<!DOCTYPE tp:taxon-treatment
  PUBLIC "-//TaxonX//DTD Taxonomic Treatment Publishing DTD v0 20100105//EN" "tax-treatment-NSO.dtd">
<tp:taxon-treatment xmlns:tp="http://www.plazi.org/taxpub"><tp:treatment-meta><mixed-citation publication-type="journal"><person-group><name><surname>Jendek</surname><given-names>Eduard</given-names></name><name><surname>Chamorro</surname><given-names>Maria Lourdes</given-names></name></person-group><article-title>Six new species of 
                    <italic>Agrilus</italic> Curtis, 1825 (Coleoptera, Buprestidae, Agrilinae) from the Oriental Region related to the emerald ash borer, 
                    <italic>A. planipennis</italic> Fairmaire, 1888 and synonymy of 
                    <italic>Sarawakita</italic> Obenberger, 1924
                </article-title><source>Zookeys</source><day>8</day><month>11</month><year>2012</year><volume>2012</volume><issue>239</issue><fpage>71</fpage><lpage>94</lpage><pub-id pub-id-type="doi">10.3897/zookeys.239.3966</pub-id></mixed-citation></tp:treatment-meta><tp:nomenclature><tp:taxon-name>
                        <tp:taxon-name-part taxon-name-part-type="genus">Agrilus</tp:taxon-name-part>
                        <tp:taxon-name-part taxon-name-part-type="species">tomentipennis</tp:taxon-name-part>
                    <object-id xmlns:xlink="http://www.w3.org/1999/xlink" xlink:type="simple">urn:lsid:zoobank.org:act:775E9A40-700D-4D3B-ABF4-7DF32DF066E0</object-id>
                    <object-id xmlns:xlink="http://www.w3.org/1999/xlink" xlink:type="simple">http://species-id.net/wiki/Agrilus_tomentipennis</object-id>
                    </tp:taxon-name><tp:taxon-authority>Jendek &amp; Chamorro</tp:taxon-authority><tp:taxon-status xmlns:xlink="http://www.w3.org/1999/xlink" xlink:type="simple">sp. n.</tp:taxon-status><xref ref-type="fig" rid="F15">Figs 72–80</xref></tp:nomenclature><tp:treatment-sec sec-type="Diagnosis"><title>Diagnosis.</title><p><italic><tp:taxon-name>Agrilus tomentipennis</tp:taxon-name></italic> from Laos is very similar to <italic><tp:taxon-name>Agrilus planipennis</tp:taxon-name></italic>. Both species have a small scutellum; identical marginal and submarginal carinae; a pygidial spine; and highly sinuate posterior margin of the metatibiae. While many of the differences between these two species may be considered mostly continuous, such as larger size (<italic><tp:taxon-name>Agrilus tomentipennis</tp:taxon-name></italic>), larger and more pronounced prehumeral carina (<italic><tp:taxon-name>Agrilus tomentipennis</tp:taxon-name></italic>); and deeper frontal concavity (<italic><tp:taxon-name>Agrilus tomentipennis</tp:taxon-name></italic>), two additional features set <italic><tp:taxon-name>Agrilus tomentipennis</tp:taxon-name></italic> apart from <italic><tp:taxon-name>Agrilus planipennis</tp:taxon-name></italic>: the presence of a row of perisutural stripes of white elytral pubescence with indication of a preapical tomentose spot, and a more rectangular scutellum in <italic><tp:taxon-name>Agrilus tomentipennis</tp:taxon-name></italic> (diamond-shaped in <italic><tp:taxon-name>Agrilus planipennis</tp:taxon-name></italic>).
                    </p></tp:treatment-sec><tp:treatment-sec sec-type="Description"><title>Description.</title><p>BODY: Size: 14.0–14.3 mm (Holotype 14.3 mm); Shape: cuneiform; Build: robust.</p><p>HEAD: Shape: flat; <bold>Medial impression</bold>: present, Depth: deep; Extent: vertex and frons; <bold>Epistoma</bold>: with raised upper margin; <bold>Frons</bold>: Shape: flat; Outline: not protruding from head outline; <bold>Vertex</bold>:Outline: not protruding from head outline; <bold>Sculpture</bold>: Predominant: punctures; Aspect: semispherical, Density: sparse, Intensity: rough; <bold>Eyes</bold>: Size: large, Shape: protruding from head outline; Lower margin: below or in line with antennal socket; <bold>Antennae</bold>: Length: moderate (females); Shape: slender.
                    </p><p>PRONOTUM: Shape: visually square to transverse; Sides: arcuate; Maximal width: at middle; Anterior margin: narrower than posterior; <bold>Anterior lobe</bold>: moderate; Shape: arcuate; Position: at level with anterior pronotal angles; <bold>Posterior angles</bold>: Apex: blunt, Shape: obtuse; <bold>Disk</bold>: Convexity: flat, without obvious tomentose spots; <bold>Disk impressions</bold>: Presence: medial and lateral; <bold>Medial impression</bold> (shape): anteromedial and posteromedial; <bold>Lateral impression</bold>: Depth: deep; Width: narrow; <bold>Prehumerus</bold>: Development: carinal; Shape: arcuate; Extent: to third of pronotal length; Anterior end: distant from pronotal angle or margin, Posterior end: joining posterior pronotal margin; <bold>Marginal and submarginal carinae</bold>:Interspace: narrow;Convergence: strong; Junction: present; <bold>Scutellum</bold>: Size: rudimentary, Disk: not impressed, Scutellar carina: obsolete.
                    </p><p>ELYTRA: Color: unicolored; Humeral carina: absent; <bold>Apices</bold>: Arrangement: separate; Shape: arcuate; <bold>Elytral pubescence</bold>: perisutural stripes; Color: unicolored; Character: with spots of denser pubescence. STERNUM: <bold>Prosternal</bold> <bold>lobe</bold>: moderate; Anterior margin: arcuately emarginate; Depth: deep; Width: wide. <bold>Prosternal process</bold>: Size: moderatee; Shape: narrowed or subparallel; Sides: straight; Angles: obtuse; <bold>Disk</bold>: flat; <bold>Metasternal</bold> <bold>projection</bold>: flat.<!--PageBreak-->
                    </p><p>ABDOMEN: <bold>Sternal groove</bold>: Shape on apex of last ventrite: arcuate, <bold>Pygidium</bold>: extended into long spine.
                    </p><p>LEGS: <bold>Metatarsus</bold>: distinctly longer than mesotarsus; Metatarsomere 1: subequal to or longer than 2–4 combined.
                    </p><p><!--PageBreak-->GENITALIA: Ovipositor: elongate.</p></tp:treatment-sec><tp:treatment-sec sec-type="Type locality"><title>Type locality.</title><p>Northeastern Laos, Xieng Khouang province, 45 km Eastern of Phonsavan: Ban Namseung.</p></tp:treatment-sec><tp:treatment-sec sec-type="Type specimens"><title>Type specimens.</title><p><bold>Holotype</bold> ♀, (EJCB): “LAOS-NE, Xieng Khouang prov., 45 km (by road) E of Phonsavan: ~1000m Ban Namseung, April 2008, Ch. Keomaravong leg”. <bold>Paratypes</bold>: 1 ♀, (USNM): “LAOS-NE, Xieng Khouang prov., 45 km (by road) E. of Phonsavan: ~1000m Ban Namseung, April 2008, Ch. Keomaravong leg”. 1 ♀, (NMPC): “LAOS-NE, Xieng Khouang prov., 45 km (by road) E. of Phonsavan: ~1000m Ban Namseung, vi.2011, Ch. Keomaravong leg”.
                    </p></tp:treatment-sec><tp:treatment-sec sec-type="Distribution"><title>Distribution.</title><p>Laos: Xieng Khouang Province.</p></tp:treatment-sec><tp:treatment-sec sec-type="Etymology"><title>Etymology.</title><p>The specific epithet is a combination of Latin nouns <italic>tomentum</italic> (woolly hairs) and <italic>pennae</italic> (elytra). The name alludes to the presence of white pubescence on the elytra.
                    </p></tp:treatment-sec><tp:treatment-sec sec-type="Remarks"><title>Remarks.</title><p><xref ref-type="bibr" rid="B12">Jendek and Grebennikov (2011)</xref> cited specimens of this taxon in examined material as <italic><tp:taxon-name>Agrilus planipennis</tp:taxon-name></italic>.
                    </p><fig id="F15" position="float" orientation="portrait"><label>Figures 72–80.</label><caption><p><italic><tp:taxon-name>Agrilus tomentipennis</tp:taxon-name></italic> Jendek &amp; Chamorro, sp. n. Holotype female: <bold>72</bold> ventral view <bold>73</bold> dorsal view <bold>74</bold> lateral view head and pronotum <bold>75</bold> dorsal view of head, pronotum, and scutellum <bold>76</bold> anterior view of head <bold>77</bold> ventral view of head prosternum <bold>78</bold> detail of apex of elytra showing tomentose spots best visible at angle, dorsal view <bold>79</bold> metathoracic leg with sinuate posterior margin <bold>80</bold> elytra, dorsal view (female paratype).</p></caption><graphic xmlns:xlink="http://www.w3.org/1999/xlink" xlink:href="ZooKeys-239-071-g015.jpg" position="float" orientation="portrait" xlink:type="simple"/></fig></tp:treatment-sec><ref-list><ref id="B12"><mixed-citation xmlns:xlink="http://www.w3.org/1999/xlink" xlink:type="simple"><person-group><name name-style="western"><surname>Jendek</surname><given-names>E</given-names></name><name name-style="western"><surname>Grebennikov</surname><given-names>VV</given-names></name></person-group> (<year>2011</year>)<source><italic>Agrilus</italic> (Coleoptera, Buprestidae) of East Asia.</source><publisher-name>Jan Farkac</publisher-name>, <publisher-loc>Prague</publisher-loc>, <lpage>362</lpage> pp.</mixed-citation></ref></ref-list></tp:taxon-treatment>
